# Supplementary material for: Effects of the Species and Growth Stage on the Antioxidant and Antifungal Capacities, Polyphenol Contents, and Volatile Profiles of Bamboo Leaves
Source: Foods. 2024 Feb 2;13(3):480. doi: 10.3390/foods13030480 (PMC10855892; doi:10.3390/foods13030480)
Supplement: Supplementary file 1 [file foods-13-00480-s001.zip]

Archive with 1 entries (1 files):
- foods-2811279-supplementary.pdf
